# Supplementary material for: Rapid Diversity Loss of Competing Animal Species in Well-Connected Landscapes
Source: PLoS One. 2015 Jul 28;10(7):e0132383. doi: 10.1371/journal.pone.0132383 (PMC4517897; doi:10.1371/journal.pone.0132383)
Supplement: S1 File — (ZIP) [file pone.0132383.s001.zip]

Archive with 1 entries (1 files):
- S1 File Model details.7z
